# Supplementary material for: The Potential of Electrospun Meshes in Postoperative Pain Management
Source: Pharmaceutics. 2026 Apr 28;18(5):538. doi: 10.3390/pharmaceutics18050538 (PMC13210733; doi:10.3390/pharmaceutics18050538)
Supplement: Supplementary file 1 [file pharmaceutics-18-00538-s001.zip]

Archive with 1 entries (1 files):
- pharmaceutics-4103923-supplementary.pdf
